# Supplementary material for: Predicting protein–protein interactions between banana and Fusarium oxysporum f. sp. cubense race 4 integrating sequence and domain homologous alignment and neural network verification
Source: Proteome Sci. 2022 Mar 29;20:4. doi: 10.1186/s12953-022-00186-2 (PMC8962045; doi:10.1186/s12953-022-00186-2)
Supplement: Supplementary file 2 — Additional file 2: Supplementary table 2. The degrees of nodes. [file 12953_2022_186_MOESM2_ESM.xlsx]

## Sheet: musa和foc4
musa	45856
foc4	14459

## Sheet: banana_connectivity
Ma11_p24120.1	6
Ma02_p15970.1	6
Ma09_p02780.1	6
Ma08_p01350.1	6
Ma10_p04690.1	6
Ma09_p25000.1	6
Ma01_p20260.1	6
Ma04_p36380.1	6
Ma04_p30290.2	6
Ma05_p28920.1	6
Ma07_p19420.1	6
Ma11_p24350.1	6
Ma04_p30290.1	6
Ma04_p13620.1	6
Ma04_p13630.1	6
Ma08_p03700.1	6
Ma02_p12570.1	6
Ma10_p02370.1	6
Ma11_p13390.1	5
Ma02_p02840.1	5
Ma09_p04940.1	5
Ma06_p19430.2	4
Ma05_p09320.2	4
Ma05_p03860.2	4
Ma04_p24960.2	4
Ma04_p27390.2	4
Ma05_p03860.1	4
Ma05_p00810.1	4
Ma01_p08960.1	4
Ma11_p17470.1	4
Ma04_p24960.1	4
Ma05_p03860.4	4
Ma05_p03860.3	4
Ma07_p04940.1	4
Ma10_p04650.1	4
Ma05_p09320.1	4
Ma07_p08530.1	3
Ma06_p27480.1	3
Ma06_p06390.1	3
Ma06_p37620.1	3
Ma06_p36210.1	3
Ma10_p28310.2	3
Ma06_p37620.4	3
Ma06_p37620.3	3
Ma10_p28310.1	3
Ma09_p03220.2	3
Ma04_p08680.1	3
Ma10_p20640.1	3
Ma06_p37620.2	3
Ma09_p03220.1	3
Ma08_p18490.4	2
Ma06_p28030.1	2
Ma04_p23800.1	2
Ma09_p26290.1	2
Ma08_p03170.1	2
Ma02_p19450.1	2
Ma05_p28750.1	2
Ma04_p25730.1	2
Ma08_p00940.1	2
Ma08_p18490.1	2
Ma08_p20110.1	2
Ma07_p06670.1	2
Ma06_p06060.1	2
Ma11_p13860.1	2
Ma06_p26060.2	2
Ma03_p22880.2	2
Ma09_p10760.1	2
Ma07_p01750.1	2
Ma08_p08570.1	2
Ma09_p02120.1	2
Ma04_p28820.1	2
Ma10_p07480.1	2
Ma09_p26290.2	2
Ma06_p31630.1	2
Ma08_p18490.2	2
Ma10_p24010.1	2
Ma05_p27610.1	2
Ma02_p17850.1	2
Ma04_p18940.1	2
Ma08_p03170.2	2
Ma09_p25870.1	2
Ma11_p10400.1	2
Ma07_p16400.1	2
Ma09_p09790.1	2
Ma09_p10640.1	2
Ma06_p16960.1	2
Ma04_p36390.1	2
Ma06_p37530.1	2
Ma03_p22880.1	2
Ma11_p07610.1	2
Ma00_p03920.1	2
Ma03_p18840.1	2
Ma02_p02320.1	2
Ma10_p13570.1	2
Ma09_p19180.1	2
Ma11_p09140.1	2
Ma08_p18490.3	2
Ma10_p24010.2	2
Ma09_p19180.2	2
Ma09_p12350.3	1
Ma09_p12350.1	1
Ma10_p29410.1	1
Ma09_p21490.1	1
Ma04_p27730.1	1
Ma07_p03810.2	1
Ma11_p10440.1	1
Ma10_p02230.1	1
Ma10_p14330.1	1
Ma08_p30450.1	1
Ma08_p26820.1	1
Ma02_p05980.1	1
Ma05_p19730.1	1
Ma10_p22990.1	1
Ma11_p10850.3	1
Ma04_p04610.2	1
Ma06_p28570.1	1
Ma07_p26090.1	1
Ma01_p08150.1	1
Ma09_p22940.1	1
Ma02_p08870.1	1
Ma10_p02230.3	1
Ma02_p06540.1	1
Ma05_p30790.1	1
Ma10_p06160.1	1
Ma08_p30450.2	1
Ma01_p19440.1	1
Ma05_p00700.1	1
Ma11_p07600.1	1
Ma08_p11300.1	1
Ma05_p24830.2	1
Ma09_p08820.2	1
Ma08_p28550.1	1
Ma05_p30790.2	1
Ma09_p16000.4	1
Ma03_p23620.1	1
Ma09_p12350.2	1
Ma03_p31370.1	1
Ma11_p10630.2	1
Ma01_p04380.2	1
Ma02_p04610.1	1
Ma04_p29380.1	1
Ma07_p15440.2	1
Ma01_p09760.1	1
Ma06_p38150.2	1
Ma05_p05290.2	1
Ma04_p25680.1	1
Ma02_p13080.1	1
Ma03_p20280.1	1
Ma06_p18040.1	1
Ma05_p10580.1	1
Ma02_p18630.2	1
Ma03_p22860.1	1
Ma10_p02230.2	1
Ma10_p22710.2	1
Ma05_p07260.1	1
Ma05_p19740.1	1
Ma08_p33550.2	1
Ma09_p06950.1	1
Ma10_p07200.1	1
Ma06_p22380.1	1
Ma05_p30060.2	1
Ma05_p30060.1	1
Ma09_p27520.1	1
Ma03_p31030.2	1
Ma06_p07350.1	1
Ma03_p31290.2	1
Ma09_p21490.5	1
Ma05_p31580.1	1
Ma01_p10460.1	1
Ma11_p10850.2	1
Ma09_p29410.1	1
Ma09_p08490.1	1
Ma09_p27530.1	1
Ma10_p26530.1	1
Ma11_p17300.1	1
Ma04_p38160.1	1
Ma10_p29460.1	1
Ma01_p08230.1	1
Ma03_p20970.2	1
Ma08_p02380.1	1
Ma08_p25820.1	1
Ma03_p14410.1	1
Ma06_p26060.1	1
Ma02_p08260.1	1
Ma06_p38150.4	1
Ma06_p08960.1	1
Ma08_p30300.1	1
Ma01_p06640.1	1
Ma06_p07720.1	1
Ma07_p15440.3	1
Ma08_p19420.3	1
Ma05_p12170.1	1
Ma06_p18390.2	1
Ma05_p24830.1	1
Ma01_p18920.1	1
Ma07_p18150.1	1
Ma10_p12660.1	1
Ma06_p08170.1	1
Ma02_p06840.1	1
Ma06_p33330.1	1
Ma08_p01180.1	1
Ma08_p19270.1	1
Ma06_p38150.3	1
Ma06_p31630.2	1
Ma01_p02070.1	1
Ma02_p19590.2	1
Ma01_p16560.1	1
Ma04_p22160.1	1
Ma07_p23910.2	1
Ma10_p27750.1	1
Ma08_p02390.1	1
Ma05_p30790.4	1
Ma11_p15580.1	1
Ma10_p02230.4	1
Ma06_p26520.2	1
Ma11_p13660.1	1
Ma08_p01400.2	1
Ma08_p02860.1	1
Ma08_p26040.1	1
Ma04_p00370.1	1
Ma02_p00190.1	1
Ma03_p21230.1	1
Ma07_p23910.1	1
Ma06_p02500.1	1
Ma04_p37800.1	1
Ma10_p13770.1	1
Ma03_p31290.5	1
Ma09_p20030.1	1
Ma04_p27400.1	1
Ma10_p29410.2	1
Ma05_p18690.1	1
Ma06_p12150.1	1
Ma06_p26520.1	1
Ma09_p30850.1	1
Ma11_p15560.1	1
Ma09_p06270.1	1
Ma02_p19590.1	1
Ma00_p00980.1	1
Ma04_p37590.1	1
Ma08_p18340.1	1
Ma09_p16000.1	1
Ma03_p02770.1	1
Ma03_p19890.2	1
Ma04_p39050.1	1
Ma07_p03200.2	1
Ma03_p30280.1	1
Ma09_p21490.6	1
Ma07_p22410.1	1
Ma11_p12700.1	1
Ma06_p37130.1	1
Ma09_p21490.4	1
Ma01_p14470.1	1
Ma04_p02540.3	1
Ma04_p15620.1	1
Ma08_p33240.1	1
Ma09_p29030.1	1
Ma07_p10220.1	1
Ma10_p04940.2	1
Ma03_p23000.1	1
Ma07_p17810.1	1
Ma03_p20970.1	1
Ma03_p17190.1	1
Ma09_p28520.3	1
Ma07_p15510.1	1
Ma11_p14750.1	1
Ma04_p34590.1	1
Ma03_p12970.1	1
Ma05_p18050.1	1
Ma03_p31280.1	1
Ma08_p08130.1	1
Ma08_p30680.1	1
Ma04_p11120.1	1
Ma01_p07230.1	1
Ma08_p33550.1	1
Ma00_p01260.2	1
Ma10_p20140.1	1
Ma11_p10630.1	1
Ma07_p15440.1	1
Ma07_p11060.1	1
Ma03_p23100.1	1
Ma10_p22710.1	1
Ma08_p16370.1	1
Ma08_p19420.2	1
Ma09_p16000.3	1
Ma11_p17300.2	1
Ma02_p14490.1	1
Ma10_p06010.1	1
Ma01_p19750.1	1
Ma11_p08670.1	1
Ma09_p22940.2	1
Ma03_p16540.1	1
Ma06_p18160.1	1
Ma10_p06820.1	1
Ma04_p10350.1	1
Ma11_p00520.1	1
Ma02_p09940.1	1
Ma07_p01380.1	1
Ma07_p00470.1	1
Ma03_p31290.4	1
Ma03_p08640.1	1
Ma09_p21490.3	1
Ma07_p18280.1	1
Ma03_p24340.1	1
Ma01_p17310.1	1
Ma10_p22070.1	1
Ma07_p24130.1	1
Ma09_p00140.2	1
Ma03_p11680.2	1
Ma06_p03830.1	1
Ma06_p27250.1	1
Ma09_p16310.1	1
Ma07_p00540.1	1
Ma09_p05180.1	1
Ma08_p02470.1	1
Ma05_p08950.1	1
Ma01_p16890.1	1
Ma09_p16460.1	1
Ma03_p27820.1	1
Ma06_p36170.1	1
Ma06_p33680.1	1
Ma05_p06910.1	1
Ma06_p11040.1	1
Ma10_p09480.1	1
Ma08_p02600.1	1
Ma01_p03290.1	1
Ma07_p20010.1	1
Ma11_p12690.1	1
Ma04_p26080.1	1
Ma09_p07060.1	1
Ma11_p24970.1	1
Ma06_p10950.1	1
Ma07_p23260.1	1
Ma08_p15150.1	1
Ma06_p20960.1	1
Ma02_p17910.1	1
Ma06_p20260.1	1
Ma09_p29480.1	1
Ma07_p07500.1	1
Ma04_p35040.1	1
Ma09_p12350.4	1
Ma04_p10940.1	1
Ma09_p28520.2	1
Ma09_p04260.1	1
Ma08_p22310.1	1
Ma01_p04230.1	1
Ma00_p01840.1	1
Ma02_p09280.1	1
Ma11_p07760.1	1
Ma06_p12150.2	1
Ma01_p01320.1	1
Ma04_p02540.1	1
Ma01_p04380.1	1
Ma01_p10150.1	1
Ma06_p23230.1	1
Ma08_p34320.1	1
Ma11_p12990.1	1
Ma11_p07230.1	1
Ma02_p18630.1	1
Ma01_p00410.1	1
Ma11_p22270.1	1
Ma03_p13340.1	1
Ma01_p13480.1	1
Ma08_p16880.1	1
Ma01_p19740.1	1
Ma04_p00350.1	1
Ma04_p12360.1	1
Ma02_p07470.2	1
Ma07_p19280.1	1
Ma05_p11240.1	1
Ma07_p27830.1	1
Ma09_p19260.1	1
Ma04_p21270.1	1
Ma07_p24200.1	1
Ma05_p02960.1	1
Ma08_p19420.1	1
Ma01_p18100.1	1
Ma09_p00140.3	1
Ma04_p24570.1	1
Ma05_p00730.1	1
Ma03_p31710.1	1
Ma02_p07180.1	1
Ma06_p22450.1	1
Ma08_p18040.1	1
Ma08_p18130.1	1
Ma03_p21070.1	1
Ma04_p10940.2	1
Ma08_p34310.1	1
Ma10_p06360.1	1
Ma06_p18390.1	1
Ma11_p14330.1	1
Ma04_p08480.1	1
Ma07_p00010.1	1
Ma07_p26030.1	1
Ma06_p21340.1	1
Ma11_p22310.1	1
Ma09_p21490.2	1
Ma01_p19090.1	1
Ma05_p16880.1	1
Ma09_p12320.1	1
Ma05_p28470.1	1
Ma06_p16030.1	1
Ma01_p11430.1	1
Ma05_p08080.1	1
Ma05_p22190.1	1
Ma06_p36270.1	1
Ma04_p35270.1	1
Ma03_p31030.1	1
Ma04_p15620.2	1
Ma08_p09880.1	1
Ma00_p01260.1	1
Ma10_p06060.1	1
Ma10_p25920.1	1
Ma07_p26090.2	1
Ma10_p26680.1	1
Ma04_p25520.1	1
Ma09_p08820.1	1
Ma03_p14340.1	1
Ma06_p29560.1	1
Ma06_p01210.1	1
Ma05_p27270.1	1
Ma01_p00410.2	1
Ma06_p27140.1	1
Ma07_p10200.1	1
Ma04_p27000.1	1
Ma04_p08800.1	1
Ma02_p16910.1	1
Ma04_p04610.3	1
Ma03_p31290.3	1
Ma07_p19070.1	1
Ma07_p28320.2	1
Ma07_p28320.1	1
Ma06_p05720.1	1
Ma09_p08290.1	1
Ma10_p04800.1	1
Ma06_p04160.1	1
Ma05_p08390.1	1
Ma10_p04940.1	1
Ma06_p00630.1	1
Ma05_p24830.3	1
Ma08_p33240.2	1
Ma04_p38100.1	1
Ma07_p05150.1	1
Ma04_p04610.1	1
Ma10_p23050.1	1
Ma01_p00410.3	1
Ma06_p16240.1	1
Ma11_p08320.1	1
Ma07_p00070.1	1
Ma05_p30760.1	1
Ma04_p02540.2	1
Ma04_p01290.1	1
Ma01_p05440.1	1
Ma04_p04610.4	1
Ma02_p08260.2	1
Ma10_p07860.1	1
Ma10_p29880.1	1
Ma06_p20090.1	1
Ma10_p12660.2	1
Ma05_p05750.1	1
Ma06_p34780.1	1
Ma03_p19890.1	1
Ma09_p28520.1	1
Ma04_p34520.1	1
Ma03_p21050.1	1
Ma06_p07170.1	1
Ma10_p07270.2	1
Ma11_p09830.1	1
Ma02_p15410.1	1
Ma10_p07270.1	1
Ma08_p26820.2	1
Ma10_p06060.2	1
Ma04_p04280.1	1
Ma03_p11680.1	1
Ma06_p27320.1	1
Ma08_p01400.1	1
Ma06_p06440.1	1
Ma07_p23950.1	1
Ma01_p01410.1	1
Ma04_p38160.2	1
Ma08_p07160.1	1
Ma03_p28440.1	1
Ma06_p37020.1	1
Ma07_p03810.1	1
Ma10_p29830.1	1
Ma10_p06100.1	1
Ma05_p05750.2	1
Ma07_p23910.3	1
Ma01_p02820.1	1
Ma02_p07470.1	1
Ma07_p03200.1	1
Ma08_p05920.1	1
Ma01_p10230.1	1
Ma02_p19250.1	1
Ma07_p01280.1	1
Ma03_p33200.1	1
Ma09_p03160.1	1
Ma08_p02860.2	1
Ma08_p14890.1	1
Ma01_p02770.1	1
Ma03_p28710.1	1
Ma09_p26280.1	1
Ma05_p08030.1	1
Ma06_p06720.1	1
Ma06_p38150.1	1
Ma10_p04540.1	1
Ma01_p11430.2	1
Ma07_p19960.1	1
Ma04_p25290.1	1
Ma10_p29430.1	1
Ma10_p25370.1	1
Ma08_p00420.1	1
Ma09_p30770.1	1
Ma10_p24650.1	1
Ma01_p10150.2	1
Ma10_p00130.1	1

## Sheet: Foc4_connectivity
EMT64532.1	72
EMT73264.1	58
EMT73245.1	29
EMT66451.1	29
EMT68473.1	26
EMT66360.1	25
EMT66561.1	24
EMT68895.1	24
EMT65311.1	21
EMT67287.1	20
EMT62849.1	20
EMT70119.1	18
EMT69900.1	18
EMT61393.1	18
EMT73648.1	15
EMT62812.1	15
EMT72198.1	15
EMT68469.1	15
EMT65402.1	13
EMT68221.1	12
EMT72379.1	12
EMT63361.1	12
EMT70815.1	12
EMT66676.1	12
EMT65527.1	11
EMT63293.1	11
EMT63489.1	10
EMT70646.1	10
EMT70488.1	9
EMT62356.1	9
EMT65638.1	7
EMT60377.1	7
EMT62217.1	7
EMT63305.1	6
EMT65940.1	6
EMT67447.1	6
EMT64952.1	5
EMT66673.1	5
EMT61535.1	5
EMT64030.1	5
EMT62075.1	5
EMT74669.1	4
EMT62687.1	4
EMT68172.1	4
EMT73839.1	4
EMT63074.1	3
EMT69329.1	3
EMT65864.1	3
EMT69328.1	3
EMT70328.1	3
EMT64575.1	3
EMT61235.1	3
EMT62917.1	3
EMT71286.1	3
EMT73760.1	3
EMT69436.1	3
EMT62101.1	2
EMT64487.1	2
EMT61884.1	2
EMT70533.1	2
EMT64980.1	2
EMT64081.1	2
EMT70061.1	1
EMT70520.1	1
EMT64436.1	1
EMT62353.1	1
EMT69899.1	1
EMT73316.1	1
EMT66157.1	1
EMT63718.1	1
EMT64543.1	1
EMT63195.1	1
EMT60357.1	1
EMT62004.1	1
EMT74300.1	1
EMT64257.1	1
EMT64458.1	1
EMT62005.1	1
EMT71503.1	1
EMT64976.1	1
EMT69716.1	1
